# Supplementary material for: KCNA1 promotes the growth and invasion of glioblastoma cells through ferroptosis inhibition via upregulating SLC7A11
Source: Cancer Cell Int. 2024 Jan 3;24:7. doi: 10.1186/s12935-023-03199-9 (PMC10765868; doi:10.1186/s12935-023-03199-9)
Supplement: Supplementary file 5 — Additional file 5: Table S1. Sequences of shRNAs and siRNAs in this study. [file 12935_2023_3199_MOESM5_ESM.xlsx]

## Sheet: Sequences of shRNAs and siRNAs 
Name	sequence
shKCNA1-1	ccAGACCCTCAAAGCTAGTAT
shKCNA1-2	caCGGTCATCTACAATTCCAA
siSLC7A11-1	sense-5'CCUACUUUACGACCAUUAATT-3'
siSLC7A11-1	Anti sense-5'UUAAUGGUCGUAAAGUAGGTT-3'
siSLC7A11-2	sense-5'CCUCUAUUCGGACCCAUUUTT-3'
siSLC7A11-2	Anti sense-5'AAAUGGGUCCGAAUAGAGGTT-3'
siSLC7A11-3	sense-5'CCAGGUGGUUUAGAAUAAUTT-3'
siSLC7A11-3	Anti sense-5'AUUAUUCUAAACCACCUGGTT-3'
