# Supplementary material for: KCNA1 promotes the growth and invasion of glioblastoma cells through ferroptosis inhibition via upregulating SLC7A11
Source: Cancer Cell Int. 2024 Jan 3;24:7. doi: 10.1186/s12935-023-03199-9 (PMC10765868; doi:10.1186/s12935-023-03199-9)
Supplement: Supplementary file 6 — Additional file 6: Table S2. The top 20 genes. [file 12935_2023_3199_MOESM6_ESM.xlsx]

## Sheet: The top 20 genes
Symbol	Description	log2(fc)	PValue	FDR	KEGG_A_class	KEGG_B_class
OSBPL9	oxysterol binding protein like 9 [Source:HGNC Symbol;Acc:HGNC:16386]	-1.27903	9.64465e-60	1.72331e-55	-	-
MBTPS2	membrane bound transcription factor peptidase, site 2 [Source:HGNC Symbol;Acc:HGNC:15455]	-1.13065	3.75579e-52	3.35543e-48	Genetic Information Processing	Folding, sorting and degradation
KRT18	keratin 18 [Source:HGNC Symbol;Acc:HGNC:6430]	-0.913046	5.41178e-40	3.22326e-36	Human Diseases;Organismal Systems	Infectious disease: bacterial;Endocrine system
SLC7A11	solute carrier family 7 member 11 [Source:HGNC Symbol;Acc:HGNC:11059]	-2.00871	2.87673e-32	1.28504e-28	Cellular Processes	Cell growth and death
SLC7A5	solute carrier family 7 member 5 [Source:HGNC Symbol;Acc:HGNC:11063]	-1.10202	2.58682e-29	9.24426e-26	Environmental Information Processing;Human Diseases	Signal transduction;Cancer: overview
MPZL1	myelin protein zero like 1 [Source:HGNC Symbol;Acc:HGNC:7226]	-0.797529	2.65394e-26	7.90344e-23	Environmental Information Processing	Signaling molecules and interaction
GARS1	glycyl-tRNA synthetase 1 [Source:HGNC Symbol;Acc:HGNC:4162]	-0.767161	4.61603e-26	1.17827e-22	Genetic Information Processing	Translation
CERK	ceramide kinase [Source:HGNC Symbol;Acc:HGNC:19256]	-1.15861	1.26534e-22	2.82614e-19	Metabolism;Metabolism	Global and overview maps;Lipid metabolism
PSAT1	phosphoserine aminotransferase 1 [Source:HGNC Symbol;Acc:HGNC:19129]	-1.13441	4.45345e-22	8.84159e-19	Metabolism;Metabolism;Metabolism;Metabolism;Metabolism;Metabolism	Global and overview maps;Global and overview maps;Global and overview maps;Amino acid metabolism;Amino acid metabolism;Metabolism of cofactors and vitamins
ATF4	activating transcription factor 4 [Source:HGNC Symbol;Acc:HGNC:786]	-0.585412	1.59494e-21	2.84984e-18	Human Diseases;Environmental Information Processing;Human Diseases;Human Diseases;Environmental Information Processing;Human Diseases;Human Diseases;Human Diseases;Human Diseases;Human Diseases;Human Diseases;Human Diseases;Human Diseases;Environmental Information Processing;Genetic Information Processing;Human Diseases;Human Diseases;Human Diseases;Organismal Systems;Cellular Processes;Organisma…	Neurodegenerative disease;Signal transduction;Neurodegenerative disease;Neurodegenerative disease;Signal transduction;Neurodegenerative disease;Neurodegenerative disease;Infectious disease: viral;Infectious disease: viral;Cardiovascular disease;Cancer: overview;Cancer: overview;Substance dependence;Signal transduction;Folding, sorting and degradation;Endocrine and metabolic disease;Infectious dis…
APLP2	amyloid beta precursor like protein 2 [Source:HGNC Symbol;Acc:HGNC:598]	-0.601368	1.61392e-20	2.6216e-17	-	-
FSTL4	follistatin like 4 [Source:HGNC Symbol;Acc:HGNC:21389]	1.35886	1.45648e-19	2.16869e-16	-	-
SLC3A2	solute carrier family 3 member 2 [Source:HGNC Symbol;Acc:HGNC:11026]	-0.70948	6.38004e-19	8.76912e-16	Environmental Information Processing;Organismal Systems;Cellular Processes	Signal transduction;Digestive system;Cell growth and death
ADIPOR1	adiponectin receptor 1 [Source:HGNC Symbol;Acc:HGNC:24040]	-0.752298	8.67231e-19	1.10683e-15	Human Diseases;Human Diseases;Environmental Information Processing;Organismal Systems;Organismal Systems	Endocrine and metabolic disease;Endocrine and metabolic disease;Signal transduction;Aging;Endocrine system
DDIT4	DNA damage inducible transcript 4 [Source:HGNC Symbol;Acc:HGNC:24944]	-1.21914	2.89508e-18	3.44862e-15	Environmental Information Processing;Human Diseases;Environmental Information Processing;Cellular Processes	Signal transduction;Cancer: overview;Signal transduction;Transport and catabolism
NRBP1	nuclear receptor binding protein 1 [Source:HGNC Symbol;Acc:HGNC:7993]	-0.692088	6.79639e-18	7.58987e-15	-	-
TMEM132E	transmembrane protein 132E [Source:HGNC Symbol;Acc:HGNC:26991]	0.865506	2.22952e-16	2.34336e-13	-	-
XPOT	exportin for tRNA [Source:HGNC Symbol;Acc:HGNC:12826]	-0.684595	3.06146e-16	3.03901e-13	Genetic Information Processing	Translation
TNKS2	tankyrase 2 [Source:HGNC Symbol;Acc:HGNC:15677]	-0.717841	9.11099e-16	8.56817e-13	-	-
